# Supplementary material for: Increasing control over biomineralization in conodont evolution
Source: Nat Commun. 2024 Jun 20;15:5273. doi: 10.1038/s41467-024-49526-0 (PMC11190287; doi:10.1038/s41467-024-49526-0)
Supplement: Supplementary file 4 — Supplementary Data 1 [file 41467_2024_49526_MOESM4_ESM.zip]

Archive with 12 entries (11 files):
- Supplementary_Data/
- __MACOSX/._Supplementary_Data
- Supplementary_Data/Proconodontus_muelleri_2.jpg
- __MACOSX/Supplementary_Data/._Proconodontus_muelleri_2.jpg
- Supplementary_Data/Proconodontus_muelleri_1.jpg
- __MACOSX/Supplementary_Data/._Proconodontus_muelleri_1.jpg
- Supplementary_Data/Panderodus_equicostatus.jpg
- __MACOSX/Supplementary_Data/._Panderodus_equicostatus.jpg
- Supplementary_Data/Wurmiella_excavata.png
- __MACOSX/Supplementary_Data/._Wurmiella_excavata.png
- Supplementary_Data/Bispathodus_cf._aculeatus.bmp
- __MACOSX/Supplementary_Data/._Bispathodus_cf._aculeatus.bmp
